# Supplementary material for: Bayesian modeling of recombination events in bacterial populations
Source: BMC Bioinformatics. 2008 Oct 7;9:421. doi: 10.1186/1471-2105-9-421 (PMC2579306; doi:10.1186/1471-2105-9-421)
Supplement: Additional File 1 — Package of supplementary material. File BRAT_supplementary.zip available at includes a file BRAT_supplementary_text.pdf, which contains additional information on following issues: 1) elementary simulation experiments, 2) illustration of the effect of used parameter values and utilized approximations, and 3) a description of the real data analysis with more details than presented in the main text. The zip package also includes two folders. The folder "Coalescent_results" contains complete results for the analyzed coalescent data set, see the README file in the folder for further details. The folder "Trees for repetitive simulations" contains the figures of the left-side and right-side trees used in different types of simulations. [file 1471-2105-9-421-S1.zip › BRAT_supplementary_2/Coalescent_results/parameters]

	[PARAMETER FILE FOR Recodon1.4.4]
	[options and comments within brackets are ignored]

[number of replicates] n1  [CHANGED, ORIGINAL n4]
[sample size (#gametes)] s30  [CHANGED, ORIGINAL s8]
[alignment length (bp or codon number)] l101
[effective population size] e1000

[exponential growth rate] g1e-5  [BRACKETS REMOVED]
[demographic periods] [p2 500 600 5000 1000 500 1000] [BRACKETS ADDED]

[migration model] q2 10 20 0.0001  [CHANGED, ORIGINAL q4 2 2 1 3 0.0001]
[convergence demes events] [%3 1 2 400 3 4 1900 5 6 2000]  [BRACKETS ADDED]

[recombination rate] r4.2e-6
[fixed # rec events] [w2]

[substitution rate] u1.4e-04

[codon replacement]
[dN/dS]
   [constant] m1 1.2  
   [categories] [m2 3 0.2 0.2 0.4 0.3 1.3 0.5]
   [discrete rate] [m3 4 0.78 1.4]
   [continuous rate] [m4 0.91 1.63]

[nucleotide substitution]       
	[base frequencies 1x4] [f4 0.1 0.1 0.1 0.7]
	[base frequencies 3x4] [f12 0.1 0.1 0.1 0.7 0.7 0.1 0.1 0.1 0.7 0.1 0.1 0.1]
	[ti/tv] [t2.1]
	[R-matrix] v1.0 2.0 3.0 0.5 5.0 1.0
	[NR-matrix] [@0.1 0.2 0.3 0.4 0.5 0.6 0.7 0.8 0.9 1.0 1.0 1.0]

[rate heterogeneity (alpha)] a0.5
[invariable sites] [i0.52] i0.2

[outgroup] [o0.1]	  [BRACKETS ADDED]

[input file MRCA] [xseqMRCA]

[print sequences] bsequences
[print ancestral states] [c]
[print trees] jtrees
[print times] ktimes
[print breakpoints] dbreakpoints
[multiple aligment files] [z]

[seed] [#11855034]

[noisy]	y2
[
 noisy = 0: just replicate number.
 noisy = 1: + run settings. 
 noisy = 2: + calculation status and event information.
 noisy = 3: + print ancestral status for each sequence at each event + MRCA and the demes evolution.
 noisy = 4: + gi's and Gi, recombinant fragments process, demes evolution.
]
